# Supplementary material for: Comparison of triple-negative breast cancer molecular subtyping using RNA from matched fresh-frozen versus formalin-fixed paraffin-embedded tissue
Source: BMC Cancer. 2017 Apr 4;17:241. doi: 10.1186/s12885-017-3237-1 (PMC5379658; doi:10.1186/s12885-017-3237-1)
Supplement: Supplementary file 1 — Table S1. TCGA microarray and RNA-seq comparison. TCGA analysis of TNBC subtype using gene expression obtained from matched fresh-frozen specimens profiled by microarray and RNA-seq. (XLSX 106 kb) [file 12885_2017_3237_MOESM1_ESM.xlsx]

## Sheet: TCGA_microarray
Table S1. TNBC subtype comparison using gene expression from matched fresh-frozen microarray and RNA-seq
Microarray_Sample_ID	BL1	M	BL2	LAR	TNBCtype_CALL	1st_Corr	2nd_ Corr	Confidence (1st-2nd)
TCGA.E2.A14R.01A.11R.A115.07	0.618895	-0.272579	-0.35907	-0.202647	BL1	0.618895	-0.202647	0.821543
TCGA.AN.A0FX.01A.11R.A034.07	0.0293366	0.727521	0.0027422	-0.215637	M	0.727521	0.0293366	0.698184
TCGA.AR.A0TU.01A.31R.A109.07	0.471866	-0.37268	-0.235874	-0.22752	BL1	0.471866	-0.22752	0.699386
TCGA.A8.A08R.01A.11R.A034.07	0.63116	-0.0439509	-0.301022	-0.310621	BL1	0.63116	-0.0439509	0.675111
TCGA.A2.A04T.01A.21R.A034.07	0.696279	0.0239347	-0.55124	-0.368677	BL1	0.696279	0.0239347	0.672345
TCGA.AO.A12F.01A.11R.A115.07	0.0632729	0.627391	-0.244371	-0.113953	M	0.627391	0.0632729	0.564118
TCGA.E2.A14N.01A.31R.A137.07	0.398837	-0.234197	-0.185688	-0.26571	BL1	0.398837	-0.185688	0.584525
TCGA.B6.A0RU.01A.11R.A084.07	-0.0309324	0.629224	-0.257961	0.0505233	M	0.629224	0.0505233	0.578701
TCGA.A2.A0YM.01A.11R.A109.07	0.563263	-0.138052	-0.0425518	-0.379715	BL1	0.563263	-0.0425518	0.605814
TCGA.BH.A0BG.01A.11R.A115.07	0.374789	-0.0965616	-0.418104	-0.354224	BL1	0.374789	-0.0965616	0.47135
TCGA.B6.A0I6.01A.11R.A034.07	0.116753	0.602055	0.0388099	-0.214103	M	0.602055	0.116753	0.485302
TCGA.A8.A07O.01A.11R.A00Z.07	0.55333	-0.0825702	-0.0923679	-0.177803	BL1	0.55333	-0.0825702	0.6359
TCGA.C8.A134.01A.11R.A115.07	0.47104	-0.0374945	-0.250755	-0.25688	BL1	0.47104	-0.0374945	0.508535
TCGA.AR.A1AI.01A.11R.A12P.07	0.407394	-0.5583	-0.111341	-0.236439	BL1	0.407394	-0.111341	0.518736
TCGA.BH.A0BL.01A.11R.A115.07	-0.546944	0.0803732	0.531252	-0.0642838	BL2	0.531252	0.0803732	0.450879
TCGA.C8.A12K.01A.21R.A115.07	0.242162	-0.636083	-0.251153	-0.297336	BL1	0.242162	-0.251153	0.493315
TCGA.AN.A0FJ.01A.11R.A00Z.07	-0.0689326	0.422165	-0.0574796	-0.173783	M	0.422165	-0.0574796	0.479645
TCGA.A2.A04U.01A.11R.A115.07	0.0684307	0.56714	-0.172292	-0.141045	M	0.56714	0.0684307	0.498709
TCGA.AR.A1AR.01A.31R.A137.07	-0.258718	-0.507652	0.445339	-0.0652994	BL2	0.445339	-0.0652994	0.510639
TCGA.E2.A1AZ.01A.11R.A12P.07	-0.327809	-0.400549	0.415113	-0.0564072	BL2	0.415113	-0.0564072	0.471521
TCGA.A2.A0SX.01A.12R.A084.07	-0.101514	-0.275302	0.282082	-0.237425	BL2	0.282082	-0.101514	0.383595
TCGA.AR.A0TS.01A.11R.A115.07	0.370671	-0.0901253	-0.269728	-0.186468	BL1	0.370671	-0.0901253	0.460796
TCGA.A2.A0EQ.01A.11R.A034.07	-0.276378	-0.634868	-0.0466181	0.372842	LAR	0.372842	-0.0466181	0.41946
TCGA.AO.A129.01A.21R.A10J.07	0.430316	-0.104075	-0.0347093	-0.336472	BL1	0.430316	-0.0347093	0.465025
TCGA.BH.A0B3.01A.11R.A056.07	0.147325	-0.132628	0.472702	-0.26859	BL2	0.472702	0.147325	0.325377
TCGA.BH.A18Q.01A.12R.A12D.07	0.593672	0.0628212	-0.554597	-0.266672	BL1	0.593672	0.0628212	0.530851
TCGA.E2.A150.01A.11R.A12D.07	0.0142635	-0.0600101	0.430217	-0.152938	BL2	0.430217	0.0142635	0.415953
TCGA.A7.A0DA.01A.31R.A115.07	0.252494	0.57853	0.123107	-0.180716	M	0.57853	0.252494	0.326036
TCGA.BH.A0B3.11B.21R.A089.07	-0.581371	0.00825872	-0.0230109	0.363588	LAR	0.363588	0.00825872	0.35533
TCGA.D8.A147.01A.11R.A115.07	0.449697	0.0270456	-0.163698	-0.352262	BL1	0.449697	0.0270456	0.422651
TCGA.AO.A0J4.01A.11R.A034.07	0.592849	0.159839	-0.340786	-0.412575	BL1	0.592849	0.159839	0.43301
TCGA.AO.A0J2.01A.11R.A034.07	-0.313894	-0.43623	0.25585	0.585128	LAR	0.585128	0.25585	0.329277
TCGA.BH.A1EW.11B.33R.A137.07	-0.520746	-0.0693733	0.00359357	0.310206	LAR	0.310206	0.00359357	0.306612
TCGA.E2.A1B6.01A.31R.A12P.07	-0.573284	-0.532996	-0.000581241	0.45494	LAR	0.45494	-0.000581241	0.455522
TCGA.AR.A0TP.01A.11R.A084.07	0.407775	0.702054	-0.389368	-0.147549	M	0.702054	0.407775	0.294279
TCGA.D8.A142.01A.11R.A115.07	-0.191668	0.46692	0.109434	0.106978	M	0.46692	0.109434	0.357486
TCGA.B6.A0IE.01A.11R.A034.07	-0.419098	0.223118	0.0415931	0.444867	LAR	0.444867	0.223118	0.221749
TCGA.A7.A0CE.11A.21R.A089.07	-0.609315	0.128918	0.0619576	0.326269	LAR	0.326269	0.128918	0.197351
TCGA.BH.A0B9.01A.11R.A056.07	0.180746	-0.4139	-0.283022	-0.203827	BL1	0.180746	-0.203827	0.384573
TCGA.AN.A0AR.01A.11R.A00Z.07	0.0175128	0.406854	-0.221587	0.0514001	M	0.406854	0.0514001	0.355454
TCGA.AR.A1AJ.01A.21R.A12P.07	-0.0801135	-0.700624	0.180493	-0.134077	BL2	0.180493	-0.0801135	0.260607
TCGA.A8.A07R.01A.21R.A034.07	0.521058	0.245785	-0.120091	-0.262462	BL1	0.521058	0.245785	0.275273
TCGA.BH.A0E0.11A.13R.A089.07	-0.566707	0.306648	-0.0341558	0.516588	LAR	0.516588	0.306648	0.20994
TCGA.E2.A159.01A.11R.A115.07	-0.274938	-0.436308	0.58844	0.313447	BL2	0.58844	0.313447	0.274993
TCGA.AO.A124.01A.11R.A10J.07	0.532351	0.239543	-0.225514	-0.203592	BL1	0.532351	0.239543	0.292808
TCGA.AR.A0U4.01A.11R.A109.07	0.183736	-0.449572	-0.125678	-0.114664	BL1	0.183736	-0.114664	0.2984
TCGA.AR.A1AY.01A.21R.A12P.07	0.185222	0.36908	0.0338205	-0.237567	M	0.36908	0.185222	0.183859
TCGA.A2.A0YE.01A.11R.A109.07	-0.191613	0.353533	0.146825	-0.0479174	M	0.353533	0.146825	0.206708
TCGA.A1.A0SK.01A.12R.A084.07	0.157969	0.402226	-0.196081	0.0209464	M	0.402226	0.157969	0.244257
TCGA.A7.A0CE.01A.11R.A00Z.07	0.0860058	0.356862	0.135678	-0.0894328	M	0.356862	0.135678	0.221184
TCGA.BH.A0AV.01A.31R.A115.07	-0.015595	0.518334	0.296702	-0.241953	M	0.518334	0.296702	0.221632
TCGA.AR.A1AH.01A.11R.A12D.07	-0.11068	0.444227	0.211959	-0.0133119	M	0.444227	0.211959	0.232268
TCGA.BH.A18T.01A.11R.A12D.07	-0.639624	0.132675	0.290586	0.583431	LAR	0.583431	0.290586	0.292845
TCGA.BH.A0WA.01A.11R.A109.07	0.420605	0.567371	-0.179833	-0.351416	M	0.567371	0.420605	0.146766
TCGA.BH.A0BW.01A.11R.A115.07	0.190568	-0.474141	-0.0438536	-0.0468527	BL1	0.190568	-0.0438536	0.234421
TCGA.BH.A1EW.01A.11R.A137.07	-0.504903	-0.316406	0.212834	0.439126	LAR	0.439126	0.212834	0.226292
TCGA.A8.A07C.01A.11R.A034.07	0.313625	0.0360171	-0.5314	-0.190107	BL1	0.313625	0.0360171	0.277607
TCGA.B6.A0WX.01A.11R.A109.07	-0.295941	0.430814	0.167598	-0.0835128	M	0.430814	0.167598	0.263216
TCGA.AN.A0XU.01A.11R.A109.07	0.0353379	0.050181	0.25625	-0.138347	BL2	0.25625	0.050181	0.206069
TCGA.BH.A0E6.01A.11R.A034.07	0.115489	0.342593	-0.0227576	-0.12606	M	0.342593	0.115489	0.227104
TCGA.A2.A0CM.01A.31R.A034.07	0.35028	-0.436413	0.0846857	-0.39046	BL1	0.35028	0.0846857	0.265594
TCGA.BH.A0BW.11A.12R.A115.07	-0.495371	-0.34624	-0.0549393	0.132065	LAR	0.132065	-0.0549393	0.187004
TCGA.AO.A03U.01B.21R.A10J.07	-0.482665	-0.177786	0.420879	0.23912	BL2	0.420879	0.23912	0.181759
TCGA.B6.A0RS.01A.11R.A084.07	-0.356542	-0.170012	0.304361	0.455033	LAR	0.455033	0.304361	0.150672
TCGA.BH.A18V.11A.52R.A12D.07	-0.568503	0.340659	-0.0627927	0.420448	LAR	0.420448	0.340659	0.0797889
TCGA.D8.A13Z.01A.11R.A115.07	-0.406453	-0.202769	0.527033	0.369548	BL2	0.527033	0.369548	0.157484
TCGA.D8.A143.01A.11R.A115.07	-0.063683	-0.0580567	0.0857102	0.230098	LAR	0.230098	0.0857102	0.144387
TCGA.AN.A0G0.01A.11R.A034.07	0.0331661	0.186648	-0.188274	0.105347	M	0.186648	0.105347	0.0813016
TCGA.A2.A0T2.01A.11R.A084.07	0.132379	0.252181	0.346068	0.0651088	BL2	0.346068	0.252181	0.0938868
TCGA.A1.A0SO.01A.22R.A084.07	0.227137	0.11734	-0.520111	0.0822809	M	0.227137	0.11734	0.109798
TCGA.A2.A0T0.01A.22R.A084.07	0.217822	0.313739	0.166504	0.00779432	M	0.313739	0.217822	0.0959162
TCGA.BH.A18Q.11A.34R.A12D.07	-0.613634	0.294588	-0.0500892	0.412166	LAR	0.412166	0.294588	0.117578
TCGA.BH.A0E0.01A.11R.A056.07	0.0185284	0.00597587	0.183365	0.248295	LAR	0.248295	0.183365	0.0649305
TCGA.BH.A18G.01A.11R.A12D.07	0.00667791	0.283256	0.132003	0.0480805	M	0.283256	0.132003	0.151253
TCGA.BH.A18V.01A.11R.A12D.07	0.369642	-0.178396	0.204111	-0.298111	BL1	0.369642	0.204111	0.165531
TCGA.B6.A0IQ.01A.11R.A034.07	0.0813385	0.164894	-0.151907	-0.144148	M	0.164894	0.0813385	0.0835551
TCGA.C8.A12V.01A.11R.A115.07	-0.110984	-0.69616	-0.292481	-0.144627	UNC	-0.110984	-0.144627	0.033643
TCGA.AN.A0AL.01A.11R.A00Z.07	-0.291503	0.0467777	0.137983	0.0579002	BL2	0.137983	0.0579002	0.080083
TCGA.E2.A158.01A.11R.A12D.07	0.414909	0.354591	-0.405118	-0.169371	BL1	0.414909	0.354591	0.0603172
TCGA.A2.A0D0.01A.11R.A00Z.07	0.23029	-0.0853336	0.16711	-0.206229	BL1	0.23029	0.16711	0.0631799
TCGA.AR.A0U0.01A.11R.A109.07	0.223271	-0.595719	0.264186	0.0020964	BL2	0.264186	0.223271	0.040915
TCGA.AN.A0FL.01A.11R.A034.07	0.108841	0.275194	-0.377049	0.184897	M	0.275194	0.184897	0.0902967
TCGA.A2.A0D2.01A.21R.A034.07	0.19438	0.0658287	-0.0346671	-0.311945	BL1	0.19438	0.0658287	0.128552
TCGA.AN.A0AT.01A.11R.A034.07	0.291623	0.172394	-0.0813569	-0.199817	BL1	0.291623	0.172394	0.119229
TCGA.A2.A0ST.01A.12R.A084.07	-0.194722	-0.754939	-0.153834	-0.0830472	UNC	-0.0830472	-0.153834	0.070787
TCGA.AN.A04D.01A.21R.A034.07	0.432821	0.546837	-0.423598	-0.00973945	M	0.546837	0.432821	0.114016
TCGA.AQ.A04J.01A.02R.A034.07	0.0404046	0.0362816	-0.220954	-0.22191	BL1	0.0404046	0.0362816	0.00412299
TCGA.AO.A0J6.01A.11R.A034.07	0.27374	-0.398704	0.1889	-0.150816	BL2	0.27374	0.1889	0.0848407
TCGA.B6.A0I2.01A.11R.A034.07	0.138806	-0.525415	0.0412108	-0.131106	BL1	0.138806	0.0412108	0.0975955
TCGA.AR.A1AQ.01A.11R.A12P.07	0.128088	-0.571891	0.145825	-0.218605	BL2	0.145825	0.128088	0.0177377
TCGA.B6.A0RT.01A.21R.A084.07	0.00390892	-0.714307	0.0102875	-0.179644	UNC	0.0102875	0.00390892	0.00637856
TCGA.C8.A131.01A.11R.A115.07	-0.412482	0.203386	0.484371	0.47637	BL2	0.484371	0.47637	0.00800137
TCGA.A2.A04P.01A.31R.A034.07	-0.0571795	0.0211223	-0.043162	-0.0127043	M	0.0211223	-0.0127043	0.0338266
TCGA.B6.A0RE.01A.11R.A056.07	0.123611	0.43053	0.353013	-0.207654	M	0.43053	0.353013	0.0775171
TCGA.AO.A128.01A.11R.A10J.07	0.0470958	-0.748331	-0.0235656	0.0105459	LAR	0.0470958	0.0105459	0.0365499
TCGA.A1.A0SP.01A.11R.A084.07	-0.00959157	0.00913152	0.0526536	-0.190208	UNC	0.0526536	0.00913152	0.043522
TCGA.AR.A1AO.01A.11R.A12P.07	-0.609512	-0.526505	0.413826	0.386305	BL2	0.413826	0.386305	0.027521
TCGA.E2.A158.11A.22R.A12D.07	-0.55381	0.225761	0.0733534	0.215877	LAR	0.225761	0.215877	0.00988428

## Sheet: TCGA_RNA-seq
RNAseq_Sample_ID	BL1	M	BL2	LAR	TNBCtype_CALL	1st_Corr	2nd_ Corr	Confidence (1st-2nd)
TCGA.E2.A14R.01A.11R.A115.07	0.623284	-0.34551	-0.34487	-0.122934	BL1	0.623284	-0.122934	0.746218
TCGA.AN.A0FX.01A.11R.A034.07	0.0466558	0.761293	-0.011518	-0.151901	M	0.761293	0.0466558	0.714637
TCGA.AR.A0TU.01A.31R.A109.07	0.420759	-0.391739	-0.277089	-0.180222	BL1	0.420759	-0.180222	0.600981
TCGA.A8.A08R.01A.11R.A034.07	0.581151	-0.00958385	-0.245558	-0.256935	BL1	0.581151	-0.00958385	0.590735
TCGA.A2.A04T.01A.21R.A034.07	0.665208	0.0865147	-0.502823	-0.269025	BL1	0.665208	0.0865147	0.578693
TCGA.AO.A12F.01A.11R.A115.07	-0.0767596	0.59791	-0.14322	-0.056157	M	0.59791	-0.056157	0.654067
TCGA.E2.A14N.01A.31R.A137.07	0.382441	-0.22263	-0.214797	-0.197369	BL1	0.382441	-0.197369	0.57981
TCGA.B6.A0RU.01A.11R.A084.07	0.0581447	0.62681	-0.267132	0.0383543	M	0.62681	0.0581447	0.568666
TCGA.A2.A0YM.01A.11R.A109.07	0.497234	-0.0206182	-0.0360607	-0.360824	BL1	0.497234	-0.0206182	0.517852
TCGA.BH.A0BG.01A.11R.A115.07	0.416773	-0.200941	-0.367871	-0.285483	BL1	0.416773	-0.200941	0.617714
TCGA.B6.A0I6.01A.11R.A034.07	0.139732	0.67714	0.0709994	-0.187129	M	0.67714	0.139732	0.537409
TCGA.A8.A07O.01A.11R.A00Z.07	0.462865	0.0786839	-0.0879167	-0.129849	BL1	0.462865	0.0786839	0.384181
TCGA.C8.A134.01A.11R.A115.07	0.444953	-0.0532784	-0.210098	-0.155429	BL1	0.444953	-0.0532784	0.498232
TCGA.AR.A1AI.01A.11R.A12P.07	0.341386	-0.515673	-0.145206	-0.230936	BL1	0.341386	-0.145206	0.486592
TCGA.BH.A0BL.01A.11R.A115.07	-0.561341	0.0277526	0.565634	-0.0802716	BL2	0.565634	0.0277526	0.537881
TCGA.C8.A12K.01A.21R.A115.07	0.270661	-0.70314	-0.226173	-0.222395	BL1	0.270661	-0.222395	0.493056
TCGA.AN.A0FJ.01A.11R.A00Z.07	-0.15787	0.474483	0.00158193	-0.133304	M	0.474483	0.00158193	0.472901
TCGA.A2.A04U.01A.11R.A115.07	0.043634	0.464832	-0.138628	-0.08977	M	0.464832	0.043634	0.421198
TCGA.AR.A1AR.01A.31R.A137.07	-0.295056	-0.423709	0.361453	-0.034058	BL2	0.361453	-0.034058	0.395511
TCGA.E2.A1AZ.01A.11R.A12P.07	-0.400305	-0.275743	0.370463	-0.0583421	BL2	0.370463	-0.0583421	0.428805
TCGA.A2.A0SX.01A.12R.A084.07	-0.200389	-0.26463	0.314117	-0.20108	BL2	0.314117	-0.200389	0.514506
TCGA.AR.A0TS.01A.11R.A115.07	0.379432	-0.016445	-0.347123	-0.193903	BL1	0.379432	-0.016445	0.395877
TCGA.A2.A0EQ.01A.11R.A034.07	-0.361124	-0.652898	-0.00467366	0.427652	LAR	0.427652	-0.00467366	0.432325
TCGA.AO.A129.01A.21R.A10J.07	0.358227	-0.193749	-0.0127011	-0.198925	BL1	0.358227	-0.0127011	0.370928
TCGA.BH.A0B3.01A.11R.A056.07	0.0737025	-0.129196	0.557189	-0.191353	BL2	0.557189	0.0737025	0.483486
TCGA.BH.A18Q.01A.12R.A12D.07	0.434926	0.164509	-0.570674	-0.156712	BL1	0.434926	0.164509	0.270417
TCGA.E2.A150.01A.11R.A12D.07	-0.038833	-0.0185282	0.361158	-0.0732996	BL2	0.361158	-0.0185282	0.379686
TCGA.A7.A0DA.01A.31R.A115.07	0.21751	0.660013	0.150088	-0.154494	M	0.660013	0.21751	0.442503
TCGA.BH.A0B3.11B.21R.A089.07	-0.615756	-0.0357907	-0.0192378	0.372609	LAR	0.372609	-0.0192378	0.391847
TCGA.D8.A147.01A.11R.A115.07	0.3969	0.0725435	-0.240689	-0.324646	BL1	0.3969	0.0725435	0.324357
TCGA.AO.A0J4.01A.11R.A034.07	0.557821	0.27304	-0.299506	-0.374881	BL1	0.557821	0.27304	0.284782
TCGA.AO.A0J2.01A.11R.A034.07	-0.314672	-0.441967	0.246996	0.591669	LAR	0.591669	0.246996	0.344673
TCGA.BH.A1EW.11B.33R.A137.07	-0.613806	0.0599126	-0.00258867	0.409821	LAR	0.409821	0.0599126	0.349908
TCGA.E2.A1B6.01A.31R.A12P.07	0.102777	-0.53938	-0.340516	-0.0879986	BL1	0.102777	-0.0879986	0.190776
TCGA.AR.A0TP.01A.11R.A084.07	0.354061	0.701653	-0.412179	-0.121582	M	0.701653	0.354061	0.347592
TCGA.D8.A142.01A.11R.A115.07	-0.244746	0.447484	0.180429	0.158835	M	0.447484	0.180429	0.267054
TCGA.B6.A0IE.01A.11R.A034.07	-0.439741	0.123134	0.13044	0.515967	LAR	0.515967	0.13044	0.385527
TCGA.A7.A0CE.11A.21R.A089.07	-0.654942	0.12582	0.103738	0.525921	LAR	0.525921	0.12582	0.400101
TCGA.BH.A0B9.01A.11R.A056.07	0.0884281	-0.425045	-0.233838	-0.120458	BL1	0.0884281	-0.120458	0.208886
TCGA.AN.A0AR.01A.11R.A00Z.07	0.00393011	0.321802	-0.22076	0.0958932	M	0.321802	0.0958932	0.225909
TCGA.AR.A1AJ.01A.21R.A12P.07	-0.131805	-0.737808	0.18232	-0.129335	BL2	0.18232	-0.129335	0.311655
TCGA.A8.A07R.01A.21R.A034.07	0.517598	0.223569	-0.126441	-0.193819	BL1	0.517598	0.223569	0.294028
TCGA.BH.A0E0.11A.13R.A089.07	-0.578233	0.250973	0.0362302	0.60177	LAR	0.60177	0.250973	0.350797
TCGA.E2.A159.01A.11R.A115.07	-0.357306	-0.429904	0.61888	0.348681	BL2	0.61888	0.348681	0.270198
TCGA.AO.A124.01A.11R.A10J.07	0.519545	0.282569	-0.278761	-0.187232	BL1	0.519545	0.282569	0.236976
TCGA.AR.A0U4.01A.11R.A109.07	0.143641	-0.400706	-0.0774597	-0.14507	BL1	0.143641	-0.0774597	0.221101
TCGA.AR.A1AY.01A.21R.A12P.07	0.187855	0.523301	-0.0130759	-0.234394	M	0.523301	0.187855	0.335447
TCGA.A2.A0YE.01A.11R.A109.07	-0.299432	0.432335	0.132558	0.0167968	M	0.432335	0.132558	0.299776
TCGA.A1.A0SK.01A.12R.A084.07	0.0884811	0.345426	-0.236921	0.0283394	M	0.345426	0.0884811	0.256944
TCGA.A7.A0CE.01A.11R.A00Z.07	-0.0100571	0.338657	0.0851911	0.0172087	M	0.338657	0.0851911	0.253466
TCGA.BH.A0AV.01A.31R.A115.07	-0.0659746	0.551809	0.31185	-0.195976	M	0.551809	0.31185	0.239959
TCGA.AR.A1AH.01A.11R.A12D.07	-0.191624	0.3548	0.132641	0.0344659	M	0.3548	0.132641	0.222159
TCGA.BH.A18T.01A.11R.A12D.07	0.230288	0.112437	-0.0909344	-0.133683	BL1	0.230288	0.112437	0.11785
TCGA.BH.A0WA.01A.11R.A109.07	0.377061	0.640165	-0.206305	-0.295246	M	0.640165	0.377061	0.263104
TCGA.BH.A0BW.01A.11R.A115.07	0.106313	-0.48668	-0.0553681	-0.0734844	BL1	0.106313	-0.0553681	0.161681
TCGA.BH.A1EW.01A.11R.A137.07	-0.538295	-0.218833	0.220648	0.38936	LAR	0.38936	0.220648	0.168712
TCGA.A8.A07C.01A.11R.A034.07	0.182714	0.0699827	-0.482456	-0.141079	BL1	0.182714	0.0699827	0.112731
TCGA.B6.A0WX.01A.11R.A109.07	-0.313544	0.346754	0.228398	-0.00157867	M	0.346754	0.228398	0.118356
TCGA.AN.A0XU.01A.11R.A109.07	-0.054849	0.124798	0.284184	-0.092529	BL2	0.284184	0.124798	0.159387
TCGA.BH.A0E6.01A.11R.A034.07	0.0881877	0.225941	-0.00998662	0.0169697	M	0.225941	0.0881877	0.137753
TCGA.A2.A0CM.01A.31R.A034.07	0.250934	-0.440512	0.152842	-0.292812	BL1	0.250934	0.152842	0.0980917
TCGA.BH.A0BW.11A.12R.A115.07	-0.54972	-0.363841	-0.0283483	0.114997	LAR	0.114997	-0.0283483	0.143345
TCGA.AO.A03U.01B.21R.A10J.07	-0.530766	-0.165018	0.414942	0.268934	BL2	0.414942	0.268934	0.146008
TCGA.B6.A0RS.01A.11R.A084.07	-0.402501	-0.136477	0.348523	0.523605	LAR	0.523605	0.348523	0.175082
TCGA.BH.A18V.11A.52R.A12D.07	-0.532544	0.18198	-0.00513911	0.425917	LAR	0.425917	0.18198	0.243937
TCGA.D8.A13Z.01A.11R.A115.07	-0.471905	-0.133991	0.527615	0.371509	BL2	0.527615	0.371509	0.156106
TCGA.D8.A143.01A.11R.A115.07	-0.105947	0.0282953	0.121635	0.277705	LAR	0.277705	0.121635	0.156069
TCGA.AN.A0G0.01A.11R.A034.07	-0.0198198	0.337101	-0.192154	0.137141	M	0.337101	0.137141	0.199959
TCGA.A2.A0T2.01A.11R.A084.07	-0.0422281	0.244712	0.397306	0.164063	BL2	0.397306	0.244712	0.152594
TCGA.A1.A0SO.01A.22R.A084.07	0.116597	0.248792	-0.410947	0.0826187	M	0.248792	0.116597	0.132195
TCGA.A2.A0T0.01A.22R.A084.07	0.197946	0.340143	0.158601	0.0613841	M	0.340143	0.197946	0.142197
TCGA.BH.A18Q.11A.34R.A12D.07	-0.632323	0.274766	-0.0306084	0.386212	LAR	0.386212	0.274766	0.111445
TCGA.BH.A0E0.01A.11R.A056.07	-0.0687392	-0.00283148	0.13656	0.295616	LAR	0.295616	0.13656	0.159055
TCGA.BH.A18G.01A.11R.A12D.07	-0.103181	0.209945	0.121661	0.137918	M	0.209945	0.137918	0.072027
TCGA.BH.A18V.01A.11R.A12D.07	0.302165	-0.105255	0.25141	-0.256495	BL1	0.302165	0.25141	0.0507556
TCGA.B6.A0IQ.01A.11R.A034.07	0.0284429	0.158965	-0.127668	-0.0727113	M	0.158965	0.0284429	0.130522
TCGA.C8.A12V.01A.11R.A115.07	-0.188405	-0.734004	-0.195393	-0.0249752	UNC	-0.0249752	-0.188405	0.16343
TCGA.AN.A0AL.01A.11R.A00Z.07	-0.344421	0.0524837	0.221585	0.136189	BL2	0.221585	0.136189	0.0853957
TCGA.E2.A158.01A.11R.A12D.07	0.313469	0.411952	-0.434191	-0.127651	M	0.411952	0.313469	0.0984834
TCGA.A2.A0D0.01A.11R.A00Z.07	0.170369	-0.13125	0.0824915	-0.118382	BL1	0.170369	0.0824915	0.0878779
TCGA.AR.A0U0.01A.11R.A109.07	0.120294	-0.625738	0.226636	0.0207758	BL2	0.226636	0.120294	0.106342
TCGA.AN.A0FL.01A.11R.A034.07	0.0176871	0.207792	-0.317208	0.261833	LAR	0.261833	0.207792	0.0540407
TCGA.A2.A0D2.01A.21R.A034.07	0.150125	0.14068	0.00342895	-0.197935	BL1	0.150125	0.14068	0.00944504
TCGA.AN.A0AT.01A.11R.A034.07	0.237406	0.222571	-0.0956512	-0.121922	BL1	0.237406	0.222571	0.0148355
TCGA.A2.A0ST.01A.12R.A084.07	-0.277931	-0.769863	-0.0497451	0.0132608	UNC	0.0132608	-0.0497451	0.0630058
TCGA.AN.A04D.01A.21R.A034.07	0.386316	0.399005	-0.425865	0.0359478	M	0.399005	0.386316	0.0126892
TCGA.AQ.A04J.01A.02R.A034.07	-0.0817762	0.0315767	-0.202364	-0.104496	M	0.0315767	-0.0817762	0.113353
TCGA.AO.A0J6.01A.11R.A034.07	0.165208	-0.39284	0.196048	-0.0982484	BL2	0.196048	0.165208	0.0308405
TCGA.B6.A0I2.01A.11R.A034.07	0.0780065	-0.561279	0.0607791	-0.0096228	BL1	0.0780065	0.0607791	0.0172273
TCGA.AR.A1AQ.01A.11R.A12P.07	0.080998	-0.60131	0.172685	-0.198679	BL2	0.172685	0.080998	0.0916869
TCGA.B6.A0RT.01A.21R.A084.07	-0.0789247	-0.730293	0.0226038	-0.0987387	UNC	0.0226038	-0.0789247	0.101529
TCGA.C8.A131.01A.11R.A115.07	-0.427637	0.176486	0.553562	0.467049	BL2	0.553562	0.467049	0.0865129
TCGA.A2.A04P.01A.31R.A034.07	-0.146053	-0.12411	0.0861029	0.138572	LAR	0.138572	0.0861029	0.0524691
TCGA.B6.A0RE.01A.11R.A056.07	0.0554291	0.413455	0.42208	-0.117681	BL2	0.42208	0.413455	0.00862527
TCGA.AO.A128.01A.11R.A10J.07	-0.0965963	-0.756333	0.0550876	0.0347264	BL2	0.0550876	0.0347264	0.0203612
TCGA.A1.A0SP.01A.11R.A084.07	-0.0164757	0.0511991	0.0595813	-0.113377	M	0.0595813	0.0511991	0.00838214
TCGA.AR.A1AO.01A.11R.A12P.07	-0.689625	-0.51101	0.434307	0.426402	BL2	0.434307	0.426402	0.00790468
TCGA.E2.A158.11A.22R.A12D.07	-0.644535	0.266753	0.08745	0.278773	LAR	0.278773	0.266753	0.0120206

## Sheet: Comparison
Microarray	Microarray_TNBCtype	Microarray_Confidence	RNAseq	RNAseq_TNBCtype	RNAseq_Confidence		Integrated_confidence	Concordant
TCGA.E2.A14R.01A.11R.A115.07	BL1	0.821543	TCGA.E2.A14R.01A.11R.A115.07	BL1	0.746218		1.56776	TRUE
TCGA.AN.A0FX.01A.11R.A034.07	M	0.698184	TCGA.AN.A0FX.01A.11R.A034.07	M	0.714637		1.41282	TRUE
TCGA.AR.A0TU.01A.31R.A109.07	UNS	0.699386	TCGA.AR.A0TU.01A.31R.A109.07	BL1	0.600981		1.30037	TRUE
TCGA.A8.A08R.01A.11R.A034.07	BL1	0.675111	TCGA.A8.A08R.01A.11R.A034.07	BL1	0.590735		1.26585	TRUE
TCGA.A2.A04T.01A.21R.A034.07	BL1	0.672345	TCGA.A2.A04T.01A.21R.A034.07	BL1	0.578693		1.25104	TRUE
TCGA.AO.A12F.01A.11R.A115.07	M	0.564118	TCGA.AO.A12F.01A.11R.A115.07	M	0.654067		1.21818	TRUE
TCGA.E2.A14N.01A.31R.A137.07	BL1	0.584525	TCGA.E2.A14N.01A.31R.A137.07	BL1	0.57981		1.16434	TRUE
TCGA.B6.A0RU.01A.11R.A084.07	M	0.578701	TCGA.B6.A0RU.01A.11R.A084.07	M	0.568666		1.14737	TRUE
TCGA.A2.A0YM.01A.11R.A109.07	BL1	0.605814	TCGA.A2.A0YM.01A.11R.A109.07	BL1	0.517852		1.12367	TRUE
TCGA.BH.A0BG.01A.11R.A115.07	UNS	0.47135	TCGA.BH.A0BG.01A.11R.A115.07	BL1	0.617714		1.08906	TRUE
TCGA.B6.A0I6.01A.11R.A034.07	M	0.485302	TCGA.B6.A0I6.01A.11R.A034.07	M	0.537409		1.02271	TRUE
TCGA.A8.A07O.01A.11R.A00Z.07	BL1	0.6359	TCGA.A8.A07O.01A.11R.A00Z.07	BL1	0.384181		1.02008	TRUE
TCGA.C8.A134.01A.11R.A115.07	BL1	0.508535	TCGA.C8.A134.01A.11R.A115.07	BL1	0.498232		1.00677	TRUE
TCGA.AR.A1AI.01A.11R.A12P.07	IM	0.518736	TCGA.AR.A1AI.01A.11R.A12P.07	BL1	0.486592		1.00533	TRUE
TCGA.BH.A0BL.01A.11R.A115.07	BL2	0.450879	TCGA.BH.A0BL.01A.11R.A115.07	BL2	0.537881		0.98876	TRUE
TCGA.C8.A12K.01A.21R.A115.07	IM	0.493315	TCGA.C8.A12K.01A.21R.A115.07	BL1	0.493056		0.986371	TRUE
TCGA.AN.A0FJ.01A.11R.A00Z.07	M	0.479645	TCGA.AN.A0FJ.01A.11R.A00Z.07	M	0.472901		0.952546	TRUE
TCGA.A2.A04U.01A.11R.A115.07	M	0.498709	TCGA.A2.A04U.01A.11R.A115.07	M	0.421198		0.919907	TRUE
TCGA.AR.A1AR.01A.31R.A137.07	IM	0.510639	TCGA.AR.A1AR.01A.31R.A137.07	BL2	0.395511		0.90615	TRUE
TCGA.E2.A1AZ.01A.11R.A12P.07	UNS	0.471521	TCGA.E2.A1AZ.01A.11R.A12P.07	BL2	0.428805		0.900326	TRUE
TCGA.A2.A0SX.01A.12R.A084.07	UNS	0.383595	TCGA.A2.A0SX.01A.12R.A084.07	BL2	0.514506		0.898101	TRUE
TCGA.AR.A0TS.01A.11R.A115.07	BL1	0.460796	TCGA.AR.A0TS.01A.11R.A115.07	BL1	0.395877		0.856673	TRUE
TCGA.A2.A0EQ.01A.11R.A034.07	IM	0.41946	TCGA.A2.A0EQ.01A.11R.A034.07	LAR	0.432325		0.851786	TRUE
TCGA.AO.A129.01A.21R.A10J.07	BL1	0.465025	TCGA.AO.A129.01A.21R.A10J.07	BL1	0.370928		0.835953	TRUE
TCGA.BH.A0B3.01A.11R.A056.07	BL2	0.325377	TCGA.BH.A0B3.01A.11R.A056.07	BL2	0.483486		0.808863	TRUE
TCGA.BH.A18Q.01A.12R.A12D.07	BL1	0.530851	TCGA.BH.A18Q.01A.12R.A12D.07	BL1	0.270417		0.801268	TRUE
TCGA.E2.A150.01A.11R.A12D.07	BL2	0.415953	TCGA.E2.A150.01A.11R.A12D.07	BL2	0.379686		0.795639	TRUE
TCGA.A7.A0DA.01A.31R.A115.07	M	0.326036	TCGA.A7.A0DA.01A.31R.A115.07	M	0.442503		0.768539	TRUE
TCGA.BH.A0B3.11B.21R.A089.07	MSL	0.35533	TCGA.BH.A0B3.11B.21R.A089.07	LAR	0.391847		0.747176	TRUE
TCGA.D8.A147.01A.11R.A115.07	BL1	0.422651	TCGA.D8.A147.01A.11R.A115.07	BL1	0.324357		0.747008	TRUE
TCGA.AO.A0J4.01A.11R.A034.07	BL1	0.43301	TCGA.AO.A0J4.01A.11R.A034.07	BL1	0.284782		0.717792	TRUE
TCGA.AO.A0J2.01A.11R.A034.07	LAR	0.329277	TCGA.AO.A0J2.01A.11R.A034.07	LAR	0.344673		0.673951	TRUE
TCGA.BH.A1EW.11B.33R.A137.07	MSL	0.306612	TCGA.BH.A1EW.11B.33R.A137.07	LAR	0.349908		0.65652	TRUE
TCGA.E2.A1B6.01A.31R.A12P.07	UNS	0.455522	TCGA.E2.A1B6.01A.31R.A12P.07	BL1	0.190776		0.646297	FALSE
TCGA.AR.A0TP.01A.11R.A084.07	M	0.294279	TCGA.AR.A0TP.01A.11R.A084.07	M	0.347592		0.641871	TRUE
TCGA.D8.A142.01A.11R.A115.07	M	0.357486	TCGA.D8.A142.01A.11R.A115.07	M	0.267054		0.62454	TRUE
TCGA.B6.A0IE.01A.11R.A034.07	LAR	0.221749	TCGA.B6.A0IE.01A.11R.A034.07	LAR	0.385527		0.607277	TRUE
TCGA.A7.A0CE.11A.21R.A089.07	MSL	0.197351	TCGA.A7.A0CE.11A.21R.A089.07	LAR	0.400101		0.597452	TRUE
TCGA.BH.A0B9.01A.11R.A056.07	IM	0.384573	TCGA.BH.A0B9.01A.11R.A056.07	BL1	0.208886		0.59346	TRUE
TCGA.AN.A0AR.01A.11R.A00Z.07	M	0.355454	TCGA.AN.A0AR.01A.11R.A00Z.07	M	0.225909		0.581363	TRUE
TCGA.AR.A1AJ.01A.21R.A12P.07	IM	0.260607	TCGA.AR.A1AJ.01A.21R.A12P.07	BL2	0.311655		0.572262	TRUE
TCGA.A8.A07R.01A.21R.A034.07	BL1	0.275273	TCGA.A8.A07R.01A.21R.A034.07	BL1	0.294028		0.569302	TRUE
TCGA.BH.A0E0.11A.13R.A089.07	LAR	0.20994	TCGA.BH.A0E0.11A.13R.A089.07	LAR	0.350797		0.560736	TRUE
TCGA.E2.A159.01A.11R.A115.07	BL2	0.274993	TCGA.E2.A159.01A.11R.A115.07	BL2	0.270198		0.545192	TRUE
TCGA.AO.A124.01A.11R.A10J.07	BL1	0.292808	TCGA.AO.A124.01A.11R.A10J.07	BL1	0.236976		0.529784	TRUE
TCGA.AR.A0U4.01A.11R.A109.07	IM	0.2984	TCGA.AR.A0U4.01A.11R.A109.07	BL1	0.221101		0.5195	TRUE
TCGA.AR.A1AY.01A.21R.A12P.07	M	0.183859	TCGA.AR.A1AY.01A.21R.A12P.07	M	0.335447		0.519305	TRUE
TCGA.A2.A0YE.01A.11R.A109.07	M	0.206708	TCGA.A2.A0YE.01A.11R.A109.07	M	0.299776		0.506485	TRUE
TCGA.A1.A0SK.01A.12R.A084.07	M	0.244257	TCGA.A1.A0SK.01A.12R.A084.07	M	0.256944		0.501202	TRUE
TCGA.A7.A0CE.01A.11R.A00Z.07	M	0.221184	TCGA.A7.A0CE.01A.11R.A00Z.07	M	0.253466		0.47465	TRUE
TCGA.BH.A0AV.01A.31R.A115.07	M	0.221632	TCGA.BH.A0AV.01A.31R.A115.07	M	0.239959		0.461591	TRUE
TCGA.AR.A1AH.01A.11R.A12D.07	M	0.232268	TCGA.AR.A1AH.01A.11R.A12D.07	M	0.222159		0.454427	TRUE
TCGA.BH.A18T.01A.11R.A12D.07	LAR	0.292845	TCGA.BH.A18T.01A.11R.A12D.07	BL1	0.11785		0.410695	FALSE
TCGA.BH.A0WA.01A.11R.A109.07	M	0.146766	TCGA.BH.A0WA.01A.11R.A109.07	M	0.263104		0.40987	TRUE
TCGA.BH.A0BW.01A.11R.A115.07	IM	0.234421	TCGA.BH.A0BW.01A.11R.A115.07	BL1	0.161681		0.396102	TRUE
TCGA.BH.A1EW.01A.11R.A137.07	LAR	0.226292	TCGA.BH.A1EW.01A.11R.A137.07	LAR	0.168712		0.395004	TRUE
TCGA.A8.A07C.01A.11R.A034.07	BL1	0.277607	TCGA.A8.A07C.01A.11R.A034.07	BL1	0.112731		0.390338	TRUE
TCGA.B6.A0WX.01A.11R.A109.07	M	0.263216	TCGA.B6.A0WX.01A.11R.A109.07	M	0.118356		0.381572	TRUE
TCGA.AN.A0XU.01A.11R.A109.07	BL2	0.206069	TCGA.AN.A0XU.01A.11R.A109.07	BL2	0.159387		0.365456	TRUE
TCGA.BH.A0E6.01A.11R.A034.07	M	0.227104	TCGA.BH.A0E6.01A.11R.A034.07	M	0.137753		0.364857	TRUE
TCGA.A2.A0CM.01A.31R.A034.07	IM	0.265594	TCGA.A2.A0CM.01A.31R.A034.07	BL1	0.0980917		0.363686	TRUE
TCGA.BH.A0BW.11A.12R.A115.07	MSL	0.187004	TCGA.BH.A0BW.11A.12R.A115.07	LAR	0.143345		0.33035	TRUE
TCGA.AO.A03U.01B.21R.A10J.07	BL2	0.181759	TCGA.AO.A03U.01B.21R.A10J.07	BL2	0.146008		0.327767	TRUE
TCGA.B6.A0RS.01A.11R.A084.07	LAR	0.150672	TCGA.B6.A0RS.01A.11R.A084.07	LAR	0.175082		0.325754	TRUE
TCGA.BH.A18V.11A.52R.A12D.07	MSL	0.0797889	TCGA.BH.A18V.11A.52R.A12D.07	LAR	0.243937		0.323726	TRUE
TCGA.D8.A13Z.01A.11R.A115.07	BL2	0.157484	TCGA.D8.A13Z.01A.11R.A115.07	BL2	0.156106		0.31359	TRUE
TCGA.D8.A143.01A.11R.A115.07	LAR	0.144387	TCGA.D8.A143.01A.11R.A115.07	LAR	0.156069		0.300457	TRUE
TCGA.AN.A0G0.01A.11R.A034.07	M	0.0813016	TCGA.AN.A0G0.01A.11R.A034.07	M	0.199959		0.281261	TRUE
TCGA.A2.A0T2.01A.11R.A084.07	BL2	0.0938868	TCGA.A2.A0T2.01A.11R.A084.07	BL2	0.152594		0.24648	TRUE
TCGA.A1.A0SO.01A.22R.A084.07	M	0.109798	TCGA.A1.A0SO.01A.22R.A084.07	M	0.132195		0.241993	TRUE
TCGA.A2.A0T0.01A.22R.A084.07	M	0.0959162	TCGA.A2.A0T0.01A.22R.A084.07	M	0.142197		0.238113	TRUE
TCGA.BH.A18Q.11A.34R.A12D.07	MSL	0.117578	TCGA.BH.A18Q.11A.34R.A12D.07	LAR	0.111445		0.229023	TRUE
TCGA.BH.A0E0.01A.11R.A056.07	LAR	0.0649305	TCGA.BH.A0E0.01A.11R.A056.07	LAR	0.159055		0.223986	TRUE
TCGA.BH.A18G.01A.11R.A12D.07	M	0.151253	TCGA.BH.A18G.01A.11R.A12D.07	M	0.072027		0.22328	TRUE
TCGA.BH.A18V.01A.11R.A12D.07	BL1	0.165531	TCGA.BH.A18V.01A.11R.A12D.07	BL1	0.0507556		0.216287	TRUE
TCGA.B6.A0IQ.01A.11R.A034.07	M	0.0835551	TCGA.B6.A0IQ.01A.11R.A034.07	M	0.130522		0.214077	TRUE
TCGA.C8.A12V.01A.11R.A115.07	IM	0.033643	TCGA.C8.A12V.01A.11R.A115.07	UNC	0.16343		0.197073	TRUE
TCGA.AN.A0AL.01A.11R.A00Z.07	MSL	0.080083	TCGA.AN.A0AL.01A.11R.A00Z.07	BL2	0.0853957		0.165479	TRUE
TCGA.E2.A158.01A.11R.A12D.07	BL1	0.0603172	TCGA.E2.A158.01A.11R.A12D.07	M	0.0984834		0.158801	FALSE
TCGA.A2.A0D0.01A.11R.A00Z.07	BL1	0.0631799	TCGA.A2.A0D0.01A.11R.A00Z.07	BL1	0.0878779		0.151058	TRUE
TCGA.AR.A0U0.01A.11R.A109.07	IM	0.040915	TCGA.AR.A0U0.01A.11R.A109.07	BL2	0.106342		0.147257	TRUE
TCGA.AN.A0FL.01A.11R.A034.07	M	0.0902967	TCGA.AN.A0FL.01A.11R.A034.07	LAR	0.0540407		0.144337	FALSE
TCGA.A2.A0D2.01A.21R.A034.07	BL1	0.128552	TCGA.A2.A0D2.01A.21R.A034.07	BL1	0.00944504		0.137997	TRUE
TCGA.AN.A0AT.01A.11R.A034.07	BL1	0.119229	TCGA.AN.A0AT.01A.11R.A034.07	BL1	0.0148355		0.134065	TRUE
TCGA.A2.A0ST.01A.12R.A084.07	IM	0.070787	TCGA.A2.A0ST.01A.12R.A084.07	UNC	0.0630058		0.133793	TRUE
TCGA.AN.A04D.01A.21R.A034.07	M	0.114016	TCGA.AN.A04D.01A.21R.A034.07	M	0.0126892		0.126705	TRUE
TCGA.AQ.A04J.01A.02R.A034.07	MSL	0.00412299	TCGA.AQ.A04J.01A.02R.A034.07	M	0.113353		0.117476	FALSE
TCGA.AO.A0J6.01A.11R.A034.07	IM	0.0848407	TCGA.AO.A0J6.01A.11R.A034.07	BL2	0.0308405		0.115681	TRUE
TCGA.B6.A0I2.01A.11R.A034.07	IM	0.0975955	TCGA.B6.A0I2.01A.11R.A034.07	BL1	0.0172273		0.114823	TRUE
TCGA.AR.A1AQ.01A.11R.A12P.07	IM	0.0177377	TCGA.AR.A1AQ.01A.11R.A12P.07	BL2	0.0916869		0.109425	TRUE
TCGA.B6.A0RT.01A.21R.A084.07	IM	0.00637856	TCGA.B6.A0RT.01A.21R.A084.07	UNC	0.101529		0.107907	TRUE
TCGA.C8.A131.01A.11R.A115.07	UNS	0.00800137	TCGA.C8.A131.01A.11R.A115.07	BL2	0.0865129		0.0945143	TRUE
TCGA.A2.A04P.01A.31R.A034.07	UNS	0.0338266	TCGA.A2.A04P.01A.31R.A034.07	LAR	0.0524691		0.0862957	FALSE
TCGA.B6.A0RE.01A.11R.A056.07	M	0.0775171	TCGA.B6.A0RE.01A.11R.A056.07	BL2	0.00862527		0.0861423	FALSE
TCGA.AO.A128.01A.11R.A10J.07	IM	0.0365499	TCGA.AO.A128.01A.11R.A10J.07	BL2	0.0203612		0.0569112	FALSE
TCGA.A1.A0SP.01A.11R.A084.07	UNS	0.043522	TCGA.A1.A0SP.01A.11R.A084.07	M	0.00838214		0.0519042	FALSE
TCGA.AR.A1AO.01A.11R.A12P.07	MSL	0.027521	TCGA.AR.A1AO.01A.11R.A12P.07	BL2	0.00790468		0.0354257	TRUE
TCGA.E2.A158.11A.22R.A12D.07	MSL	0.00988428	TCGA.E2.A158.11A.22R.A12D.07	LAR	0.0120206		0.0219048	TRUE
